# Supplementary material for: Preliminary Study: Proteomic Profiling Uncovers Potential Proteins for Biomonitoring Equine Melanocytic Neoplasm
Source: Animals (Basel). 2021 Jun 27;11(7):1913. doi: 10.3390/ani11071913 (PMC8300200; doi:10.3390/ani11071913)
Supplement: Supplementary file 1 [file animals-11-01913-s001.zip]

Archive with 1 entries (1 files):
- animals-1241036-supplementary.pdf
